# Supplementary material for: Mechanochemical Preparation of Superabsorbent Materials from Okara and Itaconic Acid
Source: Molecules. 2026 May 26;31(11):1830. doi: 10.3390/molecules31111830 (PMC13257813; doi:10.3390/molecules31111830)
Supplement: Supplementary file 1 [file molecules-31-01830-s001.zip]

Archive with 1 entries (1 files):
- molecules-4307059-supplementary.pdf
